# Supplementary material for: High content screening application for cell-type specific behaviour in heterogeneous primary breast epithelial subpopulations
Source: Breast Cancer Res. 2016 Feb 9;18:18. doi: 10.1186/s13058-016-0681-9 (PMC4748588; doi:10.1186/s13058-016-0681-9)
Supplement: Additional file 2: — contains Table S2 (differentially expressed genes by group, and genes by sample). (XLSX 156 kb) [file 13058_2016_681_MOESM2_ESM.xlsx]

## Sheet: Data per group
Differentially Expressed Genes by Group
		Differentially expressed									MUC1 0Gy v 2Gy 2hr						MUC1 0Gy v 2Gy 24hr						MUC1 0Gy v 5Gy 2hr						MUC1 0Gy v 5Gy 24hr						CD10 0Gy v 2Gy 2hr						CD10 0Gy v 2Gy 24hr						CD10 0Gy v 5Gy 2hr
Name	Description	MUC1 0Gy v 2Gy 2hr	MUC1 0Gy v 2Gy 24hr	MUC1 0Gy v 5Gy 2hr	MUC1 0Gy v 5Gy 24hr	CD10 0Gy v 2Gy 2hr	CD10 0Gy v 2Gy 24hr	CD10 0Gy v 5Gy 2hr	CD10 0Gy v 5Gy 24hr	CD10 v MUC1 0Gy 24hr	log FC	Avg Exp	t	p	adj p	B	log FC	Avg Exp	t	p	adj p	B	log FC	Avg Exp	t	p	adj p	B	log FC	Avg Exp	t	p	adj p	B	log FC	Avg Exp	t	p	adj p	B	log FC	Avg Exp	t	p	adj p	B	log FC	Avg Exp	t
ILMN_1675684	APOBEC3C		1		1				1	1							0.534901	7.81355	4.58662	3.2555e-05	0.0704346	0.138691							0.834116	7.81355	7.15231	4.3545e-09	4.23954e-05	9.92549
ILMN_2319077	FAS	1	1	1	1				1	1	0.834243	8.03879	5.83463	4.5161e-07	0.00175875	0.563698	0.72541	8.03879	5.07346	6.30763e-06	0.0210204	1.00217	0.954685	8.03879	6.67699	2.32719e-08	0.000113288	3.96845	0.868077	8.03879	6.07126	1.96852e-07	0.000638852	6.6503
ILMN_1779252	TRIM22				1				1	1																			1.35178	6.48044	5.43043	1.84677e-06	0.00211531	4.70669
ILMN_1763011	C7ORF10				1				1	1																			1.37844	7.95617	5.35112	2.42979e-06	0.00220986	4.46781
ILMN_1694491	CCNG1				1				1																				0.616504	11.662	5.05605	6.69392e-06	0.005431	3.5846
ILMN_2380754	CCNG1				1				1																				0.688884	8.21154	4.25725	9.59367e-05	0.043584	1.26245
ILMN_2321064	BAX		1		1				1								0.625591	9.74391	4.67925	2.391e-05	0.0581969	0.302614							0.719542	9.74391	5.38198	2.18395e-06	0.00220986	4.5607
ILMN_1713058	PSTPIP2				1				1																				0.751102	9.08106	6.87459	1.15883e-08	7.52161e-05	9.0893
ILMN_1660817	DDB2				1				1																				0.751552	7.41893	4.38062	6.42072e-05	0.0356958	1.61241
ILMN_1791792	C12ORF5		1		1				1								0.631146	9.28009	5.06569	6.4771e-06	0.0210204	0.988383							0.804494	9.28009	6.45702	5.05766e-08	0.000246207	7.82377
ILMN_1723418	CEL				1				1																				0.883623	5.67039	4.7581	1.83595e-05	0.0123274	2.70445
ILMN_1800626	SESN1	1		1	1				1		1.20594	7.53663	5.85801	4.16098e-07	0.00175875	0.592511							1.26531	7.53663	6.14643	1.51119e-07	0.00049043	3.04805	1.00542	7.53663	4.88396	1.20121e-05	0.00866293	3.07458
ILMN_2170595	RRM2B		1		1				1								0.865475	8.2736	6.91941	9.89407e-09	0.000192657	4.17739							1.18235	8.2736	9.45279	1.58587e-12	3.08802e-08	16.5243
ILMN_1667948	SPATA18		1		1				1								1.10482	7.91082	4.94227	9.85882e-06	0.0274244	0.769234							1.33317	7.91082	5.96373	2.87211e-07	0.000761046	6.32316
ILMN_3251592	C9ORF140				1					1																			-1.07821	7.62118	-3.94321	0.000261431	0.0799247	0.390283
ILMN_2075334	HIST1H4C				1					1																			-0.839805	13.5674	-4.92984	1.02833e-05	0.00797552	3.21014
ILMN_3286312	LOC642458				1					1																			-0.753774	5.47504	-4.66748	2.48689e-05	0.0156209	2.43968
ILMN_1690040	TM7SF2				1					1																			0.568961	7.01506	3.84652	0.000353728	0.098397	0.127812
ILMN_1659047	HIST2H2AA3				1					1																			0.640122	10.1181	3.8188	0.00038554	0.105736	0.0531182
ILMN_3242900	HIST2H2AA4				1					1																			0.723992	9.84322	4.17	0.000127125	0.0524962	1.01731
ILMN_1757406	HIST1H1C				1					1																			0.767756	9.7381	5.69449	7.3715e-07	0.00110414	5.50535
ILMN_2094266	HES2				1					1																			0.86733	10.092	4.42422	5.56586e-05	0.031876	1.73698
ILMN_1792689	HIST1H2AC				1					1																			0.89106	7.3298	5.83979	4.4353e-07	0.000824057	5.94639
ILMN_1766657	STOM				1					1																			0.920249	11.2061	5.3672	2.29848e-06	0.00220986	4.51619
ILMN_1709870	HES2				1					1																			0.940913	7.80539	4.4453	5.19343e-05	0.0306444	1.79737
ILMN_1770085	BTG2	1		1	1					1	1.87518	7.70002	11.6956	1.22296e-15	2.38134e-11	5.92815							2.05022	7.70002	12.7874	4.70978e-17	9.17089e-13	11.7217	1.006	7.70002	6.27449	9.62628e-08	0.000374886	7.26872
ILMN_1744212	INPP5D		1		1					1							1.14152	7.11145	4.53978	3.80246e-05	0.0740415	0.0559505							1.3366	7.11145	5.31559	2.74688e-06	0.00232553	4.36097
ILMN_1725260	CDC25C				1																								-1.52537	6.45673	-4.37222	6.59947e-05	0.0356958	1.58847
ILMN_2315964	PSRC1				1																								-1.23006	7.19369	-4.16446	0.000129407	0.0524962	1.00183
ILMN_2103685	DEPDC1B				1																								-1.19762	8.65988	-3.94978	0.00025609	0.0799247	0.408212
ILMN_1753063	KIF15				1																								-1.1459	6.55622	-4.3114	8.04747e-05	0.0391751	1.41558
ILMN_1654268	HMGB2				1																								-1.02135	8.57756	-4.00797	0.000213135	0.0729165	0.567763
ILMN_2219712	HMGB2				1																								-0.948655	10.9693	-4.24155	0.000100938	0.0446699	1.21818
ILMN_2211003	GAS2L3				1																								-0.944928	5.55434	-4.32215	7.77066e-05	0.0387975	1.44608
ILMN_1717403	C9ORF100				1																								-0.922467	5.65458	-3.94647	0.000258765	0.0799247	0.399186
ILMN_1671933	CLCC1				1																								-0.918827	9.19056	-5.378	2.21426e-06	0.00220986	4.5487
ILMN_2411190	SMC2				1																								-0.879181	7.63048	-4.34291	7.26242e-05	0.0382199	1.50504
ILMN_1806502	ZNF165			1	1																		-0.761032	8.03436	-5.10593	5.64498e-06	0.0109919	1.17794	-0.868351	8.03436	-5.82597	4.65521e-07	0.000824057	5.90441
ILMN_1686920	CCDC58				1																								-0.820169	8.69294	-3.92987	0.000272617	0.0816676	0.353895
ILMN_1808591	LOC731049				1																								-0.815063	11.3479	-4.08884	0.000164849	0.0605648	0.791166
ILMN_1747078	HYLS1				1																								-0.769491	7.67782	-4.08188	0.000168545	0.0607761	0.771876
ILMN_1678781	SNX26				1																								-0.71137	6.69581	-3.94168	0.000262694	0.0799247	0.386097
ILMN_1688953	ARHGAP19				1																								-0.70045	8.22819	-5.90095	3.57968e-07	0.000774484	6.13228
ILMN_1814122	MDC1				1																								-0.649194	9.11614	-4.50091	4.32402e-05	0.0263117	1.95714
ILMN_1792435	STAG1				1																								-0.641974	7.72745	-4.72799	2.03115e-05	0.0131835	2.6163
ILMN_2151048	STAG1				1																								-0.639943	8.49725	-5.5666	1.1511e-06	0.00149429	5.11798
ILMN_2139816	GPSM2				1																								-0.595097	8.92562	-4.81793	1.5012e-05	0.0104398	2.88008
ILMN_1753183	CDCA4				1																								-0.588937	8.39253	-3.97836	0.000234041	0.0772415	0.486437
ILMN_2124523	METTL14		1		1												-0.684294	6.60969	-5.77399	5.58377e-07	0.00543636	2.23792							-0.51286	6.60969	-4.32745	7.63762e-05	0.0387975	1.46113
ILMN_2194828	C16ORF53				1																								-0.501592	10.0769	-4.11835	0.000150021	0.0593195	0.873174
ILMN_3240321	AEN			1	1																		0.789428	7.91219	5.8121	4.88683e-07	0.00135938	2.4543	0.531004	7.91219	3.90947	0.00029063	0.084817	0.298332
ILMN_1814282	ISG20L1	1		1	1						0.881849	9.57707	6.37537	6.74563e-08	0.000437837	1.21803							0.891355	9.57707	6.44409	5.29357e-08	0.000206153	3.56813	0.588905	9.57707	4.25752	9.58538e-05	0.043584	1.26321
ILMN_1658221	POLH				1																								0.600768	7.0688	4.21369	0.000110441	0.047789	1.13982
ILMN_1658469	TP53AP1				1																								0.767034	7.24922	4.91953	1.06493e-05	0.00797552	3.17963
ILMN_1698231	RRM2B				1																								0.93175	6.66928	5.65122	8.57257e-07	0.00119232	5.3742
ILMN_1812915	TNFRSF10B				1																								0.993534	6.21561	5.7029	7.15833e-07	0.00110414	5.53084
ILMN_2400352	LRDD				1																								0.998603	6.16863	3.99935	0.00021903	0.0735338	0.544045
ILMN_1784602	CDKN1A	1		1	1						1.44727	13.474	7.06794	5.86114e-09	5.70641e-05	2.01393							1.66558	13.474	8.13409	1.4074e-10	1.37025e-06	6.31197	1.13038	13.474	5.52036	1.35186e-06	0.00164521	4.97815
ILMN_1787212	CDKN1A				1																								1.18267	5.74543	4.09901	0.000159582	0.0597573	0.819417
ILMN_1671703	ACTA2		1		1												1.0797	9.31963	5.13347	5.13739e-06	0.0210204	1.10867							1.24924	9.31963	5.93952	3.12673e-07	0.000761046	6.24955
ILMN_1917095	HS.569175								1	1
ILMN_1815812	C16ORF5								1	1
ILMN_2143566	SLC39A6								1	1
ILMN_1838767	HS.554203								1	1
ILMN_3251388	TMEM183A								1	1
ILMN_2054053	TMEM67								1	1
ILMN_1807050	SHC4								1	1
ILMN_1781700	IL18R1								1
ILMN_2355665	MTP18								1
ILMN_1718657	FLJ43950								1
ILMN_1726138	EI24								1
ILMN_2154836	BTG3								1
ILMN_1751345	AP1S1								1
ILMN_2238928	RAD51C								1
ILMN_2316173	AP1S1								1
ILMN_2057220	HRSP12								1
ILMN_2147517	CD58								1
ILMN_3236112	TP53TG1								1
ILMN_1711408	ANXA4								1
ILMN_1785268	CD58								1
ILMN_3254413	LOC100129426								1
ILMN_1698166	C21ORF91								1
ILMN_1656422	GPR87								1
ILMN_2412139	CABYR								1
ILMN_3179844	LOC100129426								1
ILMN_3252383	LOC100130802								1
ILMN_1796074	C18ORF56								1
ILMN_1808508	KITLG								1
ILMN_1677200	CYFIP2								1
ILMN_2341595	KITLG								1
ILMN_1659106	PHLDA3			1																			0.645313	9.54012	4.51789	4.08811e-05	0.0663364	0.110073
ILMN_1708041	PLEKHF1			1																			0.852366	8.07481	5.07428	6.28997e-06	0.0111344	1.12036
ILMN_1721833	IER5	1		1							0.56762	9.77578	5.50981	1.40227e-06	0.00455084	0.159332							0.706649	9.77578	6.85935	1.22283e-08	7.93699e-05	4.27746
ILMN_1805396	LOC168474		1														-0.623241	6.87265	-5.20168	4.06569e-06	0.0210204	1.22967
ILMN_2188862	GDF15			1																			2.91948	9.47845	5.73601	6.37658e-07	0.00155206	2.31798
ILMN_1670875	PPM1D			1																			0.969497	8.15708	5.43959	1.78909e-06	0.00387079	1.78364
TOTALS		6	10	12	60	0	0	0	44	24
[truncated: 9 more columns]

## Sheet: group_info
List of differentially expressed genes between MUC1 0 Gy and 5 Gy 24 hr, and between CD10 0 Gy and 5 Gy 24 hr, with log2 fold change ≥ 0.5 or ≤ -0.5 and B score > 0. Genes identified as differentially expressed in other group comparisons are shown (boxes shaded grey). Key: log FC, log2 fold change; Avg Exp, average log2 expression value for the probe over all arrays; t, moderated t-statistic; F, …

## Sheet: Data per sample
Differentially Expressed Genes by Sample
										Sample Name	Q626 MUC1.0Gy.2hr	Q626 MUC1.0Gy.24hr	Q626 MUC1.2Gy.2hr	Q626 MUC1.2Gy.24hr	Q626 MUC1.5Gy.2hr	Q626 MUC1.5Gy.24hr	Q626 CD10.0Gy.2hr	Q626 CD10.0Gy.24hr	Q626 CD10.2Gy.2hr	Q626 CD10.2Gy.24hr	Q626 CD10.5Gy.2hr	Q626 CD10.5Gy.24hr	Q695 MUC1.0Gy.2hr	Q695 MUC1.0Gy.24hr	Q695 MUC1.2Gy.2hr	Q695 MUC1.2Gy.24hr	Q695 MUC1.5Gy.2hr	Q695 MUC1.5Gy.24hr	Q695 CD10.0Gy.2hr	Q695 CD10.0Gy.24hr	Q695 CD10.2Gy.2hr	Q695 CD10.2Gy.24hr	Q695 CD10.5Gy.2hr	Q695 CD10.5Gy.24hr	Q706 MUC1.0Gy.2hr	Q706 MUC1.0Gy.24hr	Q706 MUC1.2Gy.2hr	Q706 MUC1.2Gy.24hr	Q706 MUC1.5Gy.2hr	Q706 MUC1.5Gy.24hr	Q706 CD10.0Gy.2hr	Q706 CD10.0Gy.24hr	Q706 CD10.2Gy.2hr	Q706 CD10.2Gy.24hr	Q706 CD10.5Gy.2hr	Q706 CD10.5Gy.24hr	Q827 MUC1.0Gy.2hr	Q827 MUC1.0Gy.24hr	Q827 MUC1.2Gy.2hr
										Patient ID	Q626												Q695												Q706												Q827
										Sort Sample	MUC1						CD10						MUC1						CD10						MUC1						CD10						MUC1
		Differentially expressed
Name	Description	MUC1 0Gy v 2Gy 2hr	MUC1 0Gy v 2Gy 24hr	MUC1 0Gy v 5Gy 2hr	MUC1 0Gy v 5Gy 24hr	CD10 0Gy v 2Gy 2hr	CD10 0Gy v 2Gy 24hr	CD10 0Gy v 5Gy 2hr	CD10 0Gy v 5Gy 24hr	CD10 v MUC1 0Gy 24hr	0Gy 2hr	0Gy 24hr	2Gy 2hr	2Gy 24hr	5Gy 2hr	5Gy 24hr	0Gy 2hr	0Gy 24hr	2Gy 2hr	2Gy 24hr	5Gy 2hr	5Gy 24hr	0Gy 2hr	0Gy 24hr	2Gy 2hr	2Gy 24hr	5Gy 2hr	5Gy 24hr	0Gy 2hr	0Gy 24hr	2Gy 2hr	2Gy 24hr	5Gy 2hr	5Gy 24hr	0Gy 2hr	0Gy 24hr	2Gy 2hr	2Gy 24hr	5Gy 2hr	5Gy 24hr	0Gy 2hr	0Gy 24hr	2Gy 2hr	2Gy 24hr	5Gy 2hr	5Gy 24hr	0Gy 2hr	0Gy 24hr	2Gy 2hr
ILMN_1675684	APOBEC3C		1		1				1	1	7.24546	7.18852	7.34822	7.7012	7.27787	7.85394	8.2535	8.15212	8.43446	8.45464	8.25963	8.72395	6.9255	6.8075	6.99612	7.33473	7.22887	7.85499	7.59864	7.77261	7.70585	8.27192	7.66445	8.70843	7.09825	7.30801	7.49858	7.79481	7.10488	7.65989	7.79961	8.19519	7.88879	8.51419	8.00133	8.29604	7.31483	7.01271	7.45412
ILMN_1763011	C7ORF10				1				1	1	5.48512	6.55839	6.24096	5.94707	6.12055	6.98976	9.11453	8.29387	9.0168	8.72395	9.02853	9.31171	5.70196	5.53547	6.5152	6.52403	6.1208	7.27534	9.58502	9.02217	9.60948	9.81926	9.50163	10.7892	6.91034	6.47994	6.5853	6.56406	6.55136	7.55029	8.70195	8.19337	8.76791	9.02396	9.10903	10.5096	6.09324	6.67829	6.66208
ILMN_2319077	FAS	1	1	1	1				1	1	7.58748	7.08415	8.00423	7.79786	8.19169	8.27084	8.38948	7.50728	8.45967	7.96073	8.44018	8.13335	7.27728	6.8147	8.1586	7.75689	8.09256	7.84674	8.34809	8.14083	8.52043	8.5391	8.64518	9.10548	7.00432	7.3538	7.83613	7.85332	8.00492	7.78155	7.97708	7.50881	8.36536	7.98035	8.31063	8.31001	7.23532	7.37148	8.35102
ILMN_1779252	TRIM22				1				1	1	6.04608	6.16912	5.66791	7.23866	5.91581	8.04309	4.77591	4.70109	4.92842	5.08848	4.98391	5.1146	6.5685	6.5631	6.65758	7.7579	6.9168	7.522	5.39958	5.4713	5.65689	6.60324	5.88609	7.23663	7.21087	6.94128	6.50888	7.71878	6.61726	7.91226	6.2667	6.16072	6.59304	6.798	6.4895	7.72445	6.43035	7.00846	6.91105
ILMN_2321064	BAX		1		1				1		9.67306	9.58546	9.7941	10.2201	9.81254	10.2237	9.48501	8.89306	9.4457	9.57596	9.50577	9.84278	9.98112	9.73213	10.276	10.1813	10.3584	10.6176	9.54839	9.2987	9.40659	9.73729	9.45016	9.49562	9.54886	9.22393	9.7678	9.84278	9.7674	9.89754	9.58064	9.36753	9.69109	10.082	9.87056	9.79544	10.4886	9.38638	10.0403
ILMN_1791792	C12ORF5		1		1				1		8.79404	7.91958	9.0661	8.84424	9.26803	9.08772	9.27113	8.22643	9.3782	8.8134	9.5539	8.9288	8.85649	8.71578	9.27961	9.21105	9.47462	9.28397	9.36295	9.13776	9.66409	9.86202	9.70918	9.97853	8.97533	8.37126	9.56104	8.98083	9.58851	9.03039	9.56919	9.27797	9.84318	9.62867	9.93474	10.0825	8.87747	8.69031	9.52497
ILMN_1694491	CCNG1				1				1		11.5119	11.947	11.5464	12.211	11.7186	12.4775	11.3174	11.2854	11.2583	11.865	11.4692	11.991	11.4605	11.0059	11.6333	11.6493	11.642	11.7605	11.5722	11.2259	11.6441	11.51	11.6851	11.9785	11.6921	11.9741	11.7571	12.0942	11.7678	12.1686	11.4115	11.2123	11.5377	11.5619	11.4773	11.8416	11.3763	11.5386	11.7015
ILMN_2380754	CCNG1				1				1		8.25069	8.24117	8.21331	8.87884	7.74983	9.2289	7.38622	8.01315	7.30674	8.14323	7.48569	8.35543	7.96715	7.6657	8.16306	8.44177	8.18861	8.40292	7.94541	7.59803	7.96867	7.72514	7.88225	8.21395	8.14288	8.49156	8.27757	8.59695	8.11202	8.88712	8.25414	7.85566	8.37857	7.85233	8.01922	9.04895	8.16563	8.41851	8.22919
ILMN_1723418	CEL				1				1		5.01181	5.08099	4.91435	5.57335	4.90812	6.03406	4.9366	5.48081	5.24512	5.47233	5.5956	6.53972	5.05186	5.2181	5.75117	5.91083	4.5893	5.6737	5.50981	5.70888	5.50812	6.50795	6.15179	7.27534	4.77388	5.0287	5.76622	5.32604	4.65361	5.63544	5.31589	5.41077	4.88355	6.45338	5.53019	6.79672	5.36673	5.02522	5.03957
ILMN_1660817	DDB2				1				1		7.25227	7.13962	7.49044	7.71593	7.33273	8.28088	7.72126	7.35477	7.41582	8.13053	7.72647	8.56695	7.46663	6.41999	7.77995	7.01907	7.71193	6.92399	7.03509	6.63783	7.43698	7.29033	7.69605	8.03449	6.58194	6.20915	6.33199	6.7458	6.86595	7.19976	7.17278	6.07062	7.27987	7.07436	7.2796	7.51408	8.13053	7.00242	7.94706
ILMN_1713058	PSTPIP2				1				1		9.09181	8.57068	9.17435	8.99699	9.08973	9.39116	8.98754	8.75463	9.03367	8.88869	9.16092	9.25556	8.51796	8.28514	8.9556	8.80208	8.86645	9.09265	8.96796	8.61789	9.29385	8.83697	9.30632	9.28321	8.91605	8.69273	8.69891	8.81823	9.08235	9.22732	9.32242	8.61325	9.36828	8.89531	9.40577	9.6237	9.05672	8.69237	9.20751
ILMN_2170595	RRM2B		1		1				1		7.76448	7.92077	7.83069	8.59187	7.88347	9.28231	7.82492	7.84575	7.90195	8.33077	8.00492	8.55648	7.61875	7.30836	8.04986	8.63525	7.90152	8.6489	7.75863	7.97471	8.04228	8.56165	7.99937	8.93793	7.53905	8.20656	7.83541	8.74488	7.83287	8.76005	7.93833	7.99512	8.25566	8.5865	8.11741	8.84155	7.81766	7.92473	8.61244
ILMN_1800626	SESN1	1		1	1				1		6.39932	7.04434	7.88516	7.89421	7.77792	8.29483	6.40277	7.26888	7.37575	7.90044	7.35053	8.21845	7.17218	6.63753	8.51	7.55171	8.32425	7.63281	6.81337	6.56914	7.51374	7.1654	7.74025	7.71663	7.12084	7.48081	7.72475	7.83069	8.14627	8.11977	6.93631	7.26243	7.7406	7.41112	8.18061	8.04556	7.20811	6.99923	8.45939
ILMN_1667948	SPATA18		1		1				1		6.88357	8.32752	6.88721	9.21807	6.86072	9.6707	7.4227	7.8603	7.37474	8.45159	7.18235	8.9164	7.07097	7.14123	7.15519	8.47742	7.10648	8.75429	7.26975	7.48504	7.34523	8.30832	7.8603	8.46612	7.61136	8.46168	7.52075	9.22393	7.47176	8.99188	7.26828	7.60749	7.45412	8.67912	7.61875	8.22135	7.05482	7.31902	7.52174
ILMN_1770085	BTG2	1		1	1					1	6.06214	6.64277	7.87085	7.80497	7.96382	7.94771	7.54863	7.69421	8.0409	7.99584	7.99685	8.24018	5.66173	6.39986	7.94609	7.25123	8.23981	7.58016	6.81508	7.2068	7.99129	7.99648	8.22351	8.2883	7.26042	7.48694	8.5732	8.1712	8.81385	7.89249	7.63409	7.87332	8.3688	8.10669	8.71812	8.03449	6.19832	6.69293	8.31901
ILMN_3251592	C9ORF140				1					1	8.82115	8.90463	8.87076	8.25001	8.70763	7.74699	8.24886	6.72171	7.85601	6.20131	7.97107	5.22517	8.92957	8.6501	8.73664	7.56864	8.71847	7.23336	8.46138	7.74567	8.70699	6.86563	8.57572	7.06082	7.7899	7.01723	7.80497	6.43484	7.50528	6.19056	7.2814	6.60836	7.08415	5.24622	6.94388	6.45759	9.45854	8.76623	9.02689
ILMN_1709870	HES2				1					1	6.56941	6.64876	7.06682	7.50023	6.88013	7.73234	8.17905	8.39251	8.33457	8.65244	8.74383	8.83735	6.81968	6.53713	7.43587	7.25746	7.25807	7.34675	8.29176	7.70817	8.73989	8.314	8.43842	8.16599	7.2875	7.00395	7.44057	7.28362	7.73378	7.60077	7.90399	7.54621	7.99613	7.93044	8.2789	7.8792	7.33677	6.10594	7.52006
ILMN_2094266	HES2				1					1	8.9894	9.15128	9.28006	9.84987	9.32013	10.1461	10.6639	10.8056	10.8102	11.0356	10.933	11.1227	9.14693	8.91376	9.50498	9.57866	9.63989	9.65286	10.5727	9.96941	10.7405	10.2536	10.7457	10.4175	9.35539	9.39958	9.72952	9.73992	9.71586	9.86504	10.1387	9.71224	10.2625	10.0696	10.4151	10.2344	9.57096	8.78665	9.76077
ILMN_1757406	HIST1H1C				1					1	8.36316	8.10053	8.63384	9.03084	8.35692	8.96169	8.77973	9.64948	9.12122	9.60913	9.00767	9.79101	8.8879	8.62215	9.18859	9.11339	9.33566	9.70008	9.75597	9.34231	9.60493	9.71944	9.48269	10.0588	10.5858	10.6128	10.8205	10.9661	10.8465	11.4934	10.7607	11.0978	10.9637	11.3708	11.0348	11.3669	8.66316	9.06419	8.97387
ILMN_1792689	HIST1H2AC				1					1	5.45214	5.58734	6.11266	6.57329	5.97393	6.98867	5.77547	6.60575	5.91636	7.0861	6.22173	7.51944	6.24096	6.77839	6.69145	7.34331	6.97622	7.78534	7.36414	7.51768	6.72772	7.76249	6.97001	7.99347	8.35612	8.44365	8.33144	8.61937	8.31772	9.00051	8.39322	9.0165	8.32049	9.16669	8.41813	9.12425	6.08111	6.39561	6.16369
ILMN_2075334	HIST1H4C				1					1	14.2766	13.7887	13.9531	13.3963	14.1726	13.06	13.9731	13.0801	13.806	12.8205	13.8484	12.7162	14.3103	14.3994	14.4449	13.6109	14.2602	13.3823	14.0912	13.9355	13.9699	13.5039	13.9388	13.0023	13.4978	12.7449	13.464	12.6013	13.5122	12.7584	12.6066	12.2541	12.97	11.8938	12.5375	12.7416	14.3445	14.2518	14.3386
ILMN_1659047	HIST2H2AA3				1					1	8.39647	8.85386	8.74783	9.2392	8.6416	9.42258	8.7471	9.83594	9.09828	10.1376	8.94047	10.2525	9.17984	9.10266	9.41373	9.47741	9.60324	9.99081	10.2825	10.1433	10.1955	10.5883	10.2781	10.7472	10.857	11.0162	11.0114	11.0153	10.9998	11.4381	11.8772	12.1829	11.7466	12.1779	11.9104	12.1766	8.50118	8.92446	8.78964
ILMN_3242900	HIST2H2AA4				1					1	8.32088	8.70843	8.64557	8.98125	8.6697	9.08381	8.68847	9.42378	8.76664	9.74767	8.58256	9.80754	8.94845	8.59114	9.16054	9.0312	9.31412	9.58976	10.0343	9.79632	9.88459	10.1403	9.99528	10.4013	10.5557	10.5227	10.7384	10.58	10.6613	11.3509	11.4589	11.7186	11.2569	12.0177	11.5331	11.849	8.52113	8.71413	8.87076
ILMN_1744212	INPP5D		1		1					1	5.86063	4.68855	5.03827	6.46155	4.89558	6.73341	8.04834	8.74857	8.30568	9.72636	8.20689	9.82191	4.75616	5.35199	4.62636	6.05911	5.04744	5.68825	7.19336	7.85794	7.37714	9.09294	7.64958	9.05338	4.81061	5.31754	4.67773	6.81382	4.98115	7.03859	6.73473	7.32398	7.1163	8.03675	7.19434	7.76918	5.18832	5.74138	5.22017
ILMN_3286312	LOC642458				1					1	6.56698	5.96992	5.9756	4.90612	5.81942	4.81388	5.84893	5.13997	5.84156	4.67379	5.53766	4.96662	6.35	5.81727	5.99596	5.48035	5.72415	5.15018	5.56979	5.44202	5.22276	5.28717	5.57105	5.6737	5.46986	5.14798	5.21864	4.63993	5.07066	4.48939	4.84812	5.01991	5.0945	4.61429	4.8334	4.9986	6.92089	6.28436	6.31952
ILMN_1766657	STOM				1					1	10.4013	11.2993	10.6255	11.8686	10.4718	12.1552	11.8143	12.0901	11.7199	12.1019	11.9053	12.321	10.1121	10.275	10.2323	11.183	10.097	11.4656	11.0522	11.3096	11.2618	11.5331	11.1572	11.6558	10.767	11.2376	10.8198	11.6525	10.8887	11.6403	10.9573	11.2199	10.9872	11.4969	11.1104	11.4682	10.1075	10.2263	10.3499
ILMN_1690040	TM7SF2				1					1	7.21672	8.24617	7.47651	8.44226	7.25482	8.85996	6.10257	6.76935	5.61512	6.87446	5.78485	7.14733	7.21294	7.55056	7.28328	8.02805	7.26757	8.30676	5.78025	6.21339	5.80266	6.65099	5.7226	6.87916	8.32645	8.94525	8.59006	8.98516	8.37126	9.20946	6.89401	7.45084	6.79483	7.68721	6.98462	6.95348	6.47804	7.1489	6.38399
ILMN_1671703	ACTA2		1		1						8.32959	10.2334	8.50973	11.0211	8.43189	11.2529	9.27894	10.0277	9.26229	10.5953	9.06723	10.7999	7.93209	8.55001	8.32858	10.051	8.299	10.3596	9.25864	9.48235	9.0661	10.0149	9.10548	9.59971	8.6379	9.47945	8.68619	9.95295	8.63625	9.85215	9.11074	9.43475	8.90127	10.0393	8.94845	9.53581	7.94961	8.4381	8.28122
ILMN_3240321	AEN			1	1						7.83287	7.1115	8.43699	7.86843	8.48006	7.9308	7.03022	7.24036	7.38057	7.24727	7.42331	7.04368	7.98867	7.70646	8.83236	7.98569	8.82815	8.05228	8.24331	7.62337	8.40904	7.77199	8.23153	7.53997	8.08909	7.86843	8.3558	7.82706	8.74383	7.968	7.75047	7.55465	8.13087	8.0077	8.09665	7.7427	8.10235	7.35186	8.80539
ILMN_1688953	ARHGAP19				1						8.75748	8.95019	8.60604	8.50303	8.66936	7.7885	8.51866	8.57858	8.62526	8.15631	8.77165	7.87085	8.46283	8.6064	8.31623	8.05467	8.43115	7.66414	8.47887	8.29678	8.21845	8.17602	8.36703	8.26158	8.30008	7.9011	8.17264	7.93639	7.76104	7.41247	8.11425	8.04948	8.03607	7.3605	8.01499	7.75965	8.23435	8.44365	8.38259
ILMN_2194828	C16ORF53				1						10.1937	9.91962	10.2349	9.75468	9.97341	9.61378	10.3981	9.98924	10.3286	10.0441	10.2168	9.83087	10.5733	9.82893	10.2995	9.50994	10.4604	9.37686	10.5966	9.98833	10.5329	9.73115	10.5441	9.67699	9.79673	9.77143	9.70384	9.65328	9.7131	9.45932	10.299	9.81161	10.2882	9.69109	10.2642	9.53824	10.7338	10.4129	10.6434
ILMN_1717403	C9ORF100				1						5.88114	6.55465	6.04934	5.91897	5.83673	5.18897	6.29913	5.76165	5.7587	5.37129	5.83362	5.07011	5.72043	6.18308	5.42778	5.42276	5.86091	4.82037	5.83909	5.91713	5.85114	5.41751	5.4968	5.50176	5.3866	4.84818	5.1853	5.15408	4.64338	5.16171	5.02286	4.97564	4.65091	4.62869	4.86995	5.34962	6.09523	6.75514	5.97356
ILMN_1686920	CCDC58				1						10.0584	8.73281	9.54068	8.21018	9.30632	7.71839	9.67525	8.39293	9.2943	8.16743	9.12281	8.18061	10.2479	9.53939	9.81019	9.13259	9.70384	8.92494	10.2091	9.70559	9.82332	9.44761	9.85603	9.56444	8.5589	8.07536	8.18861	7.70376	8.18521	7.85299	8.95482	8.21845	8.82586	7.81044	8.63491	8.89816	9.32709	9.10116	8.79917
ILMN_1725260	CDC25C				1						7.96355	7.50392	7.98706	5.06021	7.77703	4.90114	7.58782	6.59826	7.14846	5.39861	7.40028	4.86016	7.68053	7.17248	7.48667	5.77573	7.42729	5.04332	7.04368	6.55777	6.71451	6.04406	6.86494	6.25346	6.53776	4.49538	6.20938	4.46163	5.84321	4.39171	6.84196	5.91462	6.41328	4.52211	6.86595	5.97732	7.84713	7.42235	7.51017
ILMN_1753183	CDCA4				1						8.94009	8.11041	8.90324	7.54157	8.72496	7.46421	9.33918	8.52831	9.17835	8.54609	9.1629	8.63864	8.97579	8.11541	8.70364	7.42462	8.74162	7.38218	9.11149	8.65244	8.81135	8.07058	8.92994	7.8297	8.16242	7.40449	7.94672	7.10663	7.85499	7.20506	8.52113	8.07368	8.54508	7.44057	8.52647	8.00265	8.81934	8.81235	8.87779
ILMN_1784602	CDKN1A	1		1	1						12.3395	13.2258	13.5881	14.1726	13.9274	14.3445	12.9994	13.3088	13.539	13.5643	13.5643	13.6083	11.8416	13.144	13.741	14.015	13.9699	14.2342	12.4075	13.3729	13.3276	13.916	13.4386	13.464	12.824	13.5305	13.8194	13.7852	13.9584	13.7771	12.2882	13.3494	13.3037	13.631	13.5122	13.2813	12.4597	11.7833	14.0415
ILMN_1787212	CDKN1A				1						4.9759	5.24883	5.72435	6.80192	6.12983	6.72619	5.63853	5.90089	5.48283	7.34331	5.57222	7.09413	4.56977	4.79949	5.88205	5.65809	6.38562	5.87428	4.77646	5.83975	5.30069	5.7798	5.35445	5.77837	5.03758	5.01233	5.94153	5.85805	5.5691	6.52222	4.96457	5.0945	5.71914	5.24875	5.04063	5.07723	5.4976	4.54293	6.66313
ILMN_1671933	CLCC1				1						9.71453	9.96625	9.59818	8.68847	9.64683	8.43342	10.0237	9.45216	9.8827	9.18707	9.84626	8.97989	9.52131	9.47352	9.40913	9.04355	9.23479	8.36354	9.70265	9.3836	9.35294	9.1685	9.58626	9.44262	9.25481	8.17806	8.95096	7.89043	8.93931	7.95324	9.04082	8.99918	8.86235	8.26739	8.74857	8.82431	9.40996	9.79139	9.65286
ILMN_2103685	DEPDC1B				1						9.59062	8.55846	9.30798	7.40383	9.00659	6.52649	9.3836	8.60571	9.21691	8.01499	9.24145	7.84612	9.37901	8.48526	9.18637	8.14881	9.12122	7.33137	9.29715	8.85619	9.5088	8.46006	9.26735	8.80722	8.25812	6.61569	8.51535	5.55424	8.13576	6.13764	8.69928	8.24288	8.65085	6.75543	8.63625	8.26046	9.73431	9.93229	9.77231
ILMN_2211003	GAS2L3				1						6.9383	6.17448	6.62532	5.23469	6.36602	4.92998	5.86161	5.00372	6.57174	5.62992	6.70658	5.10951	6.9793	6.31211	6.02607	5.77312	5.93557	4.65905	6.24816	5.84893	5.71914	5.09676	5.96155	5.03226	4.86633	4.70854	5.17654	4.9347	5.55336	4.73877	5.09617	4.86695	4.97747	4.91333	5.18479	4.61903	5.83472	5.81294	5.92705
ILMN_2139816	GPSM2				1						9.47741	9.42464	9.45606	8.49542	9.35883	8.37934	9.65635	9.29559	9.60493	9.17636	9.63989	8.89847	9.36327	8.62141	9.09294	8.3745	8.97351	8.13576	9.13377	9.00561	9.29185	8.89606	9.17517	9.03006	8.5372	7.80938	8.5394	7.43444	8.57144	7.65683	8.72533	8.58223	8.69386	8.14389	8.68659	8.58843	9.49416	9.34499	9.37403
ILMN_1654268	HMGB2				1						9.49687	9.12459	9.45854	8.1046	9.25083	7.8512	9.14536	8.03179	8.75113	7.67031	8.71653	7.45863	9.69033	9.21921	9.61712	8.30152	9.4548	7.75759	9.38054	8.86386	9.16054	8.12519	8.97071	8.35543	8.24086	7.00643	8.02903	7.15425	7.45676	7.29033	8.84912	8.15603	8.49336	7.66799	8.42305	7.53406	9.92211	9.60193	9.65045
ILMN_2219712	HMGB2				1						11.8537	11.3319	11.5639	10.4747	11.1985	10.205	11.3458	10.593	11.1091	10.3113	10.9071	10.1178	12.0848	11.4847	11.6775	10.673	11.6869	10.259	11.5732	11.531	11.5244	10.5374	11.3786	10.6305	10.7311	9.86418	10.4599	9.61805	10.1351	9.48501	11.0584	10.9741	10.7959	9.84455	10.5127	10.2552	12.1019	11.999	11.7368
ILMN_1747078	HYLS1				1						8.158	8.2886	7.86843	7.68381	7.23932	7.39922	8.14592	7.31192	7.84371	7.09587	7.45676	7.0871	8.59073	8.02136	8.05359	7.31623	7.93455	7.24067	8.65475	7.94222	8.18725	7.34639	7.90654	7.84575	7.74288	6.7139	7.46798	6.84423	7.24518	6.52091	8.25739	7.818	8.00838	6.99516	7.30277	7.68345	8.28794	8.58256	8.15457
ILMN_1814282	ISG20L1	1		1	1						9.28006	8.6574	10.2791	9.62233	10.2039	9.65738	8.90766	8.65367	8.96666	8.70065	9.18672	8.78815	9.71772	9.57915	10.4516	9.74169	10.509	9.62747	9.82046	9.30713	10.2106	9.26944	9.93627	9.18967	9.38054	8.91533	10.1723	9.38717	10.2195	9.3323	9.48928	8.94916	9.94742	9.11672	10.1086	9.31679	9.80086	8.98224	10.5552
ILMN_1753063	KIF15				1						7.70042	6.91561	7.58819	5.80521	7.40603	5.42641	7.42173	6.03007	7.52332	5.53766	7.35412	5.76229	7.54651	7.0402	7.01459	6.1613	6.80119	5.3673	7.13038	6.75972	6.98462	6.0083	7.03574	6.21363	6.76564	5.11089	6.44813	4.90669	5.70237	4.78016	6.16172	6.07012	6.22532	5.08	5.77858	5.67894	7.51374	7.83353	7.6058
ILMN_1808591	LOC731049				1						11.6537	11.5566	11.6921	10.7992	11.7082	10.0403	12.0015	11.3241	11.8638	11.0708	11.9943	10.6426	11.7408	11.8403	11.9494	11.4573	11.7902	11.1647	11.9705	11.8712	12.0777	11.6302	12.054	11.3868	11.0197	9.63392	11.1098	9.02689	11.056	9.46019	11.2919	11.1267	11.3927	10.6544	11.2993	10.6216	12.0415	11.3148	11.6666
ILMN_2400352	LRDD				1						6.00905	5.47674	6.66232	6.55001	6.53552	7.23562	5.30886	5.71604	4.93516	5.76874	6.15463	6.13418	5.61009	5.98773	6.57007	6.67829	5.99271	7.04434	6.17642	6.41543	6.8057	6.0666	6.55893	6.61688	5.80626	6.01102	5.07809	5.93979	5.81513	6.5878	6.18882	5.14184	6.24866	5.91527	5.86513	6.37962	6.43256	6.09299	6.96635
ILMN_1814122	MDC1				1						9.70824	8.96281	9.67988	8.77556	9.47587	8.72568	9.24057	9.30669	9.44301	9.02359	9.58932	8.86076	9.64857	9.16369	9.58713	8.61112	9.54886	8.11455	9.37733	9.28321	9.3782	9.09744	9.48235	9.00089	8.51456	8.14945	8.15494	7.9205	8.2451	7.25188	9.09744	8.61937	9.15616	8.28794	8.97422	8.17546	9.30552	9.54188	9.86202
ILMN_2124523	METTL14		1		1						6.93236	7.0727	7.01271	6.35111	6.91425	6.13445	7.05121	6.32217	6.47532	6.09498	6.53972	6.41967	7.27569	6.81382	7.15315	6.06485	7.3404	6.52403	6.96011	6.69382	6.88115	6.59457	7.0109	6.24866	6.54488	6.37193	6.19506	5.51117	6.59793	6.29473	6.42516	5.81775	6.38866	6.09115	6.50148	6.15287	7.38383	6.99247	7.02814
ILMN_1658221	POLH				1						6.62491	6.78987	7.26975	7.18953	7.30191	7.21059	6.86159	6.92368	6.7893	7.10576	6.61351	6.94965	7.04723	6.21754	7.64363	6.96971	7.49738	6.95228	6.9812	6.67527	7.4545	7.00982	7.4331	7.46516	6.94719	6.92026	6.75755	7.11293	6.98058	7.27569	6.97767	6.65691	6.68944	6.79672	6.80536	6.92472	7.03509	6.96376	7.65848
ILMN_2315964	PSRC1				1						7.7356	7.56678	7.13294	6.61158	6.95434	6.37906	7.94736	7.1514	7.76071	6.23218	7.57758	6.33703	7.93239	8.0919	7.60975	7.16952	7.27054	6.10622	8.63138	7.9332	8.25886	7.51706	7.96978	7.76879	6.43326	5.78444	6.39749	5.38281	6.05834	5.3851	7.50151	7.14669	7.00207	5.23841	6.87639	6.7078	8.40464	8.24403	7.90654
ILMN_1698231	RRM2B				1						6.05885	6.61439	6.04055	7.25807	6.3258	7.90223	6.17048	6.53713	6.13238	6.86457	6.63251	7.23467	6.14896	5.57205	6.36429	6.55746	6.04186	6.93201	6.43007	6.38056	6.39262	7.07399	6.0882	7.49479	6.24588	6.72264	6.2667	7.23866	6.45044	7.13747	6.27749	6.9165	6.13131	7.1514	6.12871	7.14669	6.32834	6.66388	6.42457
ILMN_2411190	SMC2				1						8.44982	7.33508	8.47176	7.00242	8.34512	6.83383	8.10268	7.32497	8.24288	6.8244	8.28475	6.70848	8.54717	7.72225	8.54895	7.09757	8.24588	6.71195	8.30044	7.74124	8.22233	7.1276	8.19918	7.35283	7.19207	6.63724	7.19976	6.41565	7.36089	5.50436	7.8097	6.64131	7.71073	6.56698	7.30374	6.78728	8.38657	8.41295	8.53834
ILMN_1678781	SNX26				1						7.53566	6.95	7.49921	6.27179	7.30463	5.96258	6.84584	6.10802	7.21672	6.14868	7.2875	6.13764	7.62846	7.03195	7.40133	6.41328	7.38517	5.85902	6.86563	6.97987	7.00643	5.96387	6.9667	6.29557	6.65857	6.09139	6.76754	5.86022	6.6263	5.7596	6.8244	5.98036	6.75602	5.97826	6.25075	6.31275	6.99752	7.37474	7.56204
ILMN_1792435	STAG1				1						7.72358	7.74954	7.85367	7.51944	7.88318	7.4388	7.95788	7.61474	8.12277	7.70585	7.92674	7.40663	8.15312	7.66698	7.88912	7.12012	7.77592	6.70444	8.31469	8.15889	7.99937	7.50924	8.31207	7.64642	7.62362	7.13329	7.64802	7.13581	7.61474	6.91989	7.91155	7.60543	7.8882	6.99859	7.30836	6.95674	8.34985	7.90592	8.3436
ILMN_2151048	STAG1				1						8.88295	8.45783	8.66554	8.27453	8.77231	8.19037	8.51928	8.54609	8.76361	8.42553	8.73166	8.21052	9.07988	8.43914	8.784	8.10379	8.90393	7.37186	8.76994	8.70228	8.9221	8.46538	8.79585	8.17637	8.35651	7.90844	8.36215	7.90458	8.32684	7.60212	8.54931	8.34178	8.61688	7.93111	8.14728	7.53997	9.02768	8.62358	9.10509
ILMN_1812915	TNFRSF10B				1						5.95558	6.23902	6.60417	6.78987	6.16276	6.89401	5.61889	5.73692	6.07932	5.93017	5.98213	6.31437	5.69258	5.82056	5.53562	6.40015	5.8449	6.89899	5.5691	5.8916	6.01588	5.77953	5.70277	6.02426	6.33199	6.77351	6.80192	6.90701	6.43786	7.35447	5.90431	6.18819	5.38602	7.15315	6.12055	6.67768	5.62727	5.31133	6.17278
ILMN_1658469	TP53AP1				1						6.52222	7.67291	6.5631	7.76615	6.18491	7.88194	7.19876	7.32737	6.9449	7.55305	6.78182	7.87593	6.35767	6.65797	6.30848	7.57038	6.5685	7.84239	6.97096	6.96506	6.91239	7.44243	7.05312	7.41659	6.96635	7.91958	7.50179	7.78365	7.27629	8.46317	7.56479	7.83652	7.54519	8.2535	7.47713	7.97326	6.70817	6.85777	6.33678
ILMN_1806502	ZNF165			1	1						8.61721	9.44262	8.13192	8.36027	8.0713	7.97538	8.67178	8.72496	8.49974	8.38435	8.38367	7.99685	8.55109	8.37231	7.97506	7.87807	7.67291	7.60975	8.18255	8.1693	8.17348	8.0023	7.75079	7.89835	8.07234	8.13017	7.79124	7.7865	7.71221	7.58371	7.93741	7.91155	7.67164	7.72934	7.30964	7.4328	8.17448	8.14053	7.95063
ILMN_1815812	C16ORF5								1	1	5.62782	5.19744	5.12005	5.43998	5.22992	5.10887	6.73923	6.95842	6.18308	7.1497	6.77254	7.18639	5.31785	5.24771	5.35918	5.26254	5.41353	5.22265	6.46704	6.04962	6.57731	6.51464	6.96149	6.98748	5.22729	5.55507	5.05788	5.56769	4.90005	5.87723	6.06804	6.11598	6.22363	6.30347	6.62532	7.01429	5.87428	6.01397	5.49842
ILMN_1838767	HS.554203								1	1	4.75772	4.64598	4.92236	5.00974	5.07794	4.97163	6.40578	6.39932	6.52321	7.60675	6.73923	7.51499	5.01164	4.82239	4.99096	4.80226	4.93318	4.85208	6.2532	6.36646	6.39412	6.97987	6.63149	7.33306	4.87098	4.94095	4.69593	5.34617	5.03597	4.93994	6.47591	6.3716	6.38496	6.61901	5.71807	6.78562	4.68713	4.76676	4.80689
ILMN_1917095	HS.569175								1	1	6.13683	5.49435	5.79426	5.16256	5.96827	5.21269	7.1504	6.02872	6.84196	6.46427	6.68156	6.49151	5.53918	4.65079	5.38369	4.86818	5.51854	5.26886	6.47532	5.7562	6.47164	5.96205	6.53646	6.67923	5.91555	5.58324	5.5358	4.88269	5.6348	5.81313	7.00242	6.10032	6.65529	6.53191	7.39476	7.18744	5.92799	6.15791	5.9094
ILMN_1807050	SHC4								1	1	4.82011	4.46893	4.95094	4.44685	4.78202	4.74631	7.39824	5.509	7.17584	6.34561	7.39824	6.55867	5.14029	4.90363	5.06673	5.04102	5.14994	5.18045	6.75234	6.00905	6.69583	6.31777	6.7436	7.32334	4.69207	4.57505	4.6638	4.98268	4.68313	4.6764	6.46892	5.62544	6.25536	4.78933	6.4579	6.7328	4.98898	5.18882	4.95179
ILMN_2143566	SLC39A6								1	1	8.76431	8.60814	8.1685	8.88675	8.1298	8.59831	9.70918	9.69509	9.79513	10.4477	9.91217	10.9051	8.77099	8.44051	8.65305	8.75289	8.69527	8.48275	9.43347	9.50914	9.45433	9.85695	9.46621	10.0769	8.67401	9.05858	8.52574	9.09595	8.48674	8.71713	8.88148	9.04789	8.89268	9.12724	8.86235	9.62624	8.49542	8.74236	8.86604
ILMN_3251388	TMEM183A								1	1	6.28167	6.12137	6.57007	6.01076	6.51725	6.08553	5.71566	5.3851	5.94482	5.14313	6.02791	6.48178	6.04356	6.09474	6.22341	6.12214	6.08766	6.03784	6.177	4.99132	5.46986	5.80244	5.681	5.68156	6.17417	5.65961	6.52061	6.20819	6.45632	6.54312	5.4922	4.78419	5.94587	5.556	5.80674	6.65313	6.50587	6.52754	6.21422
ILMN_2054053	TMEM67								1	1	6.97396	6.08028	6.19687	5.33677	6.54108	6.48112	5.95671	4.80147	5.97756	4.99111	5.98444	5.22852	6.39902	6.05527	6.36053	6.14943	6.20819	5.81684	6.27248	5.68505	6.04822	5.78984	6.05754	6.74216	6.51789	6.22363	6.33135	5.97097	6.26377	5.86747	6.15054	5.13687	6.09933	5.89253	6.24937	6.42955	6.47561	6.99449	6.76974
ILMN_1711408	ANXA4								1		8.90766	9.06573	8.69928	8.85352	8.67401	9.23035	8.87577	8.22881	8.64518	8.71176	8.6697	8.99409	9.14156	9.16591	9.19588	9.27589	8.91875	9.4638	9.09543	9.22063	9.21807	9.35669	9.02802	9.92636	9.26873	9.09103	9.29794	9.28716	9.41116	9.56104	9.32345	9.35133	9.48666	9.43424	9.07791	9.97288	9.14367	9.55474	9.16328
ILMN_1751345	AP1S1								1		9.82668	9.25907	9.69379	9.49376	9.63894	9.63797	9.78236	8.84714	9.50955	9.34069	9.48025	9.66195	9.37289	8.88374	9.70093	9.09294	9.91217	9.72165	9.4	9.08856	9.52732	9.17556	9.39352	9.76349	10.0569	9.82705	10.1326	9.78737	10.1827	10.1943	10.0176	9.65371	9.94259	9.80795	10.1482	10.1487	9.61494	9.73809	9.74954
ILMN_2316173	AP1S1								1		10.2563	9.69728	10.345	10.0535	10.1255	10.0672	10.263	9.29072	10.0273	9.99276	10.2222	10.0801	9.8467	9.26803	10.0253	9.5241	10.426	9.98164	9.7667	9.36592	9.75716	9.75083	10.0277	10.157	10.351	10.4146	10.6459	10.2649	10.499	10.7081	10.5858	10.1823	10.5531	10.3357	10.5322	10.7237	10.4599	10.0796	10.1311
ILMN_2154836	BTG3								1		10.2972	10.3895	10.3838	10.3367	10.3091	10.4381	10.5374	10.427	10.5417	10.9708	10.6774	11.0761	10.0501	9.84933	10.0343	10.1244	10.1023	10.0792	10.5674	10.5374	10.7061	10.7592	10.7646	11.1604	9.78454	9.88151	9.89487	9.94944	9.81836	10.1453	10.2012	10.1512	10.3103	10.4331	10.3372	10.6328	9.94982	9.81926	10.1695
ILMN_1796074	C18ORF56								1		9.10783	7.87017	9.43644	8.33756	9.28527	8.63358	8.55318	7.52075	8.53423	8.26399	8.61762	8.65039	8.73058	7.14499	8.92994	8.08035	8.85996	8.01138	8.07712	7.53997	7.88655	7.95544	8.05605	8.52141	7.53498	6.62053	7.68318	7.44817	7.81897	7.86335	8.15082	7.47559	8.32358	7.96455	8.30402	8.77836	8.23954	8.42823	8.5173
ILMN_1698166	C21ORF91								1		6.20646	6.69265	6.07623	6.13909	6.2088	6.33624	6.14943	6.08261	6.42927	6.4078	6.30238	7.12158	6.01397	5.72025	6.43541	5.87458	6.34425	6.15463	6.42427	5.72109	6.5381	6.17589	6.54013	6.41659	6.04277	6.30811	5.86001	6.13572	6.61536	6.6433	6.4018	5.82396	6.63724	6.93559	6.58099	6.83807	6.26852	5.68172	6.14671
ILMN_2412139	CABYR								1		9.0494	8.86273	8.88408	8.37655	8.58612	8.81022	8.81682	8.20847	8.70917	8.48421	8.78468	8.67364	8.09737	7.60043	7.88124	7.80607	8.29637	7.83035	8.29126	7.43371	8.03253	8.03543	8.04416	8.28325	7.5848	7.46385	7.59899	7.70518	7.51911	7.99937	7.88035	7.22544	7.89698	7.84748	8.19268	8.0721	7.61875	7.58854	7.70042
ILMN_1785268	CD58								1		9.20213	8.93973	9.34313	8.91418	9.37204	8.7889	9.5748	8.30903	9.26944	8.83915	9.19332	9.03367	9.44719	9.00232	9.57096	9.13506	9.49645	9.48235	9.20436	8.9514	9.61851	9.15433	9.39473	9.78635	9.16669	8.77588	9.22355	8.67567	9.40577	9.26839	9.44344	8.88259	9.32093	8.83091	9.35743	9.78407	9.60777	9.44877	9.42167
ILMN_2147517	CD58								1		9.9014	9.67655	9.80371	9.49053	9.79544	9.59443	10.0088	8.91495	9.9677	9.54761	9.87667	9.62499	9.8916	9.48269	10.0025	9.6646	9.9518	9.89312	9.81161	9.47819	9.81335	9.55659	9.82893	10.3683	9.84536	9.38314	9.8092	9.44107	9.85695	9.6863	9.75372	9.41434	9.89069	9.34902	9.91302	10.3171	10.049	9.99581	9.93721
ILMN_1677200	CYFIP2								1		4.88108	4.76615	4.69943	4.7443	4.67292	4.92125	4.90762	5.14499	4.84944	5.12572	4.60201	5.82056	5.04694	5.2496	5.13374	5.45483	5.42691	5.94246	6.17024	6.10745	6.35441	6.80152	6.72482	6.76332	4.60192	5.00497	4.83043	4.98129	4.73185	4.64506	4.874	5.46217	5.82154	5.65076	4.93325	6.49956	5.25919	5.27807	5.26681
ILMN_1726138	EI24								1		10.2802	9.94367	10.0623	9.93329	10.0005	10.2719	9.90325	9.3713	9.8467	9.85305	10.0172	9.90987	10.2344	9.48625	10.3395	9.83632	10.1961	9.93382	10.4158	9.67699	10.4673	9.82503	10.4052	10.5509	10.0759	9.87574	9.75418	9.9835	9.92838	9.9835	10.1204	9.4684	10.125	9.71713	10.0247	10.1338	10.6024	10.1255	10.3445
ILMN_1718657	FLJ43950								1		4.9929	4.86638	5.01495	5.16888	5.02522	5.27389	5.7552	5.98082	5.21238	5.4305	5.53613	5.15483	5.37852	5.4019	5.0506	5.47501	5.17297	5.76187	5.26477	6.00165	5.00505	5.22189	5.67035	4.81252	4.97701	5.66404	4.96777	4.97208	5.30622	5.91713	5.12599	5.59976	4.90824	6.07754	5.39459	5.204	5.11056	5.40644	4.9664
ILMN_1656422	GPR87								1		10.2525	10.1189	10.2359	10.4254	10.2233	10.5994	10.4898	9.49986	10.4323	9.67116	9.99774	10.0333	9.85964	9.66711	10.4096	10.4718	10.0976	10.4075	10.2474	9.67822	10.3629	9.75597	10.4811	10.5563	10.5534	10.4057	10.5771	10.3522	10.7364	10.6144	10.275	10.0368	10.7376	10.051	10.7212	10.8205	10.1657	10.3828	10.6794
ILMN_2057220	HRSP12								1		8.73954	8.69743	8.82586	8.47706	8.68588	8.81868	9.01758	7.93422	8.80572	8.32615	8.67873	8.50545	8.12277	7.91665	8.33286	8.34592	8.38845	8.55846	8.52907	8.14053	8.48769	8.35651	8.58412	8.96943	8.87848	8.56611	8.83845	8.54931	8.87184	8.85619	9.08102	8.55727	9.35583	8.77299	9.06177	9.52368	8.71486	8.96545	8.73743
ILMN_1781700	IL18R1								1		5.82979	7.29104	5.89479	6.2697	5.94201	6.79771	6.0048	6.55945	6.17725	6.25564	6.17833	6.33851	5.47115	6.14448	5.30614	5.79158	5.75183	5.75832	5.67205	6.29734	5.85307	6.27004	5.90157	5.78425	5.01783	5.90753	4.99318	5.32268	5.05432	5.60051	5.63954	6.23935	5.9631	5.8006	5.26886	4.85876	5.60343	5.87195	5.54876
ILMN_1808508	KITLG								1		7.05854	6.04559	6.74248	6.48604	6.96572	6.65893	6.31527	5.54198	6.42082	6.75292	6.65284	6.70157	7.48015	6.08083	7.61909	6.23097	7.55598	6.05729	7.45714	6.26438	7.61511	6.25191	7.4937	7.30248	7.36391	6.72199	6.55867	7.24667	6.89618	6.77512	7.63503	6.37811	7.18235	6.29333	7.2239	7.71994	7.69605	7.89075	7.92504
ILMN_2341595	KITLG								1		8.90703	8.24258	8.59665	8.20978	8.79846	8.29453	7.96908	7.3421	8.06141	8.24018	7.96488	8.62393	9.4356	7.73345	9.20587	7.85566	9.30417	7.69808	8.96505	7.65715	9.19556	8.13192	9.33676	8.68739	9.0165	8.6475	8.65808	8.82815	8.60707	8.91983	9.4399	8.05467	9.54188	8.56774	9.34458	9.52208	9.2666	9.62821	9.56402
ILMN_3179844	LOC100129426								1		6.55136	6.35206	6.97096	6.79582	7.12609	6.9605	6.98867	6.09279	7.17683	6.52434	6.4139	7.22452	7.41143	7.19022	7.74504	7.25265	7.47413	7.28977	8.27936	7.21877	7.36329	6.88115	7.42399	7.83613	7.24485	7.27116	7.37233	7.16663	7.38556	7.43731	7.5105	7.10488	7.88655	7.16443	7.56768	7.87053	7.2914	7.27015	7.12221
ILMN_3254413	LOC100129426								1		8.2906	7.91806	8.48674	8.34592	8.27084	8.65696	8.66662	7.54426	8.07821	7.84814	7.86728	8.17838	8.60142	8.19877	8.79736	8.77133	8.69061	9.04982	8.85242	8.12277	8.81902	8.50505	8.51384	9.4	8.81419	7.92201	8.63384	8.45204	8.67532	8.85471	8.84714	8.45706	8.87184	8.45024	8.70401	9.38097	8.23153	8.38193	7.87295
ILMN_3252383	LOC100130802								1		6.5246	7.01939	6.81123	6.98867	6.4178	6.86595	6.76358	6.27804	5.98338	6.94574	6.27936	7.18603	5.79181	5.45226	5.7739	6.12785	5.99596	6.84762	5.96853	5.17771	5.63269	5.31813	6.06013	6.20022	6.77119	6.72733	6.48054	6.72329	6.80227	7.42077	6.66716	6.54074	6.72913	6.69517	6.91141	7.33032	5.68921	6.02716	5.40216
ILMN_2355665	MTP18								1		9.68771	9.02093	9.85423	8.97387	9.6722	8.96281	8.93097	8.39493	8.89781	7.88194	8.70299	7.92438	9.57225	9.6899	9.6024	8.98449	9.80039	8.96505	9.08381	9.09507	9.03583	8.30937	9.02689	7.84849	8.70991	8.22171	8.69311	8.08575	8.67567	8.28152	8.94076	8.80208	8.85619	8.47887	8.69165	7.76071	9.58064	9.08024	9.70606
ILMN_2238928	RAD51C								1		8.94116	8.6501	8.86721	8.79846	8.80066	8.77809	9.10941	8.23094	9.02853	8.65552	8.95482	8.76704	9.07609	8.40464	9.05338	8.50867	9.21569	8.55318	9.33309	8.85583	9.2376	9.11149	9.40196	9.58502	7.44762	7.64145	7.85566	7.51877	7.64608	7.84032	8.60142	8.13541	8.75178	8.23061	8.2532	8.44145	8.66059	8.43699	8.82979
ILMN_3236112	TP53TG1								1		6.76474	8.01101	7.29515	8.27326	7.20136	8.1511	7.17648	7.74724	7.52607	8.18361	7.23368	8.35174	6.63061	7.28659	6.74452	7.92401	6.97001	8.19918	7.2145	7.25522	7.4331	8.06813	7.24329	7.86239	7.78812	8.4745	7.69348	8.44398	8.01433	8.91674	7.63726	7.92473	7.9001	8.60913	8.14083	8.69668	6.58839	7.65781	7.36172
ILMN_2188862	GDF15			1							7.58016	10.7966	9.02802	11.9388	10.426	12.3934	7.41215	9.62983	7.92742	10.4243	7.6382	10.7278	5.3818	10.2253	8.17707	11.7616	9.16465	12.3427	5.69006	9.29347	7.00072	10.4771	7.66698	10.259	8.85471	10.9249	10.8971	11.401	11.0295	11.62	5.27047	9.77143	7.33877	11.0803	8.90828	9.49736	6.64104	7.14636	8.98161
ILMN_1721833	IER5	1		1							9.31546	9.54353	9.93423	9.95746	10.0871	10.1064	9.60577	9.86057	9.52634	10.1244	9.74812	10.0393	9.25949	9.20587	9.91624	9.41256	10.0664	9.56883	9.57649	9.37021	9.67699	9.57096	9.71274	9.97994	9.68729	9.60777	10.3091	9.81507	10.2184	9.94509	9.87098	10.1064	10.2636	10.0664	10.3132	9.87056	9.42796	9.31289	9.8786
ILMN_1805396	LOC168474		1								7.06938	6.78214	7.28659	5.99197	6.98709	6.34793	7.01723	6.70978	6.97735	6.79378	6.90011	6.64439	7.26138	6.77284	7.13225	6.13036	7.11017	6.39587	6.73169	6.72199	7.25095	6.52495	6.86225	6.66682	6.63839	6.92434	6.80536	6.0255	6.99952	6.23492	6.72393	6.88845	6.98347	6.3401	7.53131	6.54521	7.61261	6.97698	7.46293
ILMN_1659106	PHLDA3			1							8.90054	9.4399	9.33758	9.69685	9.47001	9.78407	9.63716	9.93627	9.94509	10.0019	9.61128	9.87201	8.70364	9.32345	9.54353	9.44922	9.63355	9.70683	9.17314	9.71981	9.43391	9.97758	9.52453	9.85796	9.04307	9.43943	9.76405	9.59015	9.79101	9.51717	9.42011	9.77231	9.8323	10.0815	9.80328	9.4684	9.23393	8.40729	9.36631
ILMN_1708041	PLEKHF1			1							7.69742	8.13369	7.89186	8.52212	8.38403	8.1577	8.30474	8.6035	8.38549	8.41332	8.24856	8.23631	7.52006	7.65072	8.02485	7.63478	8.14881	7.51768	8.26672	8.55771	8.48674	8.33457	8.40693	8.04556	7.11386	7.46481	7.49446	7.52514	7.84435	7.55998	7.81519	8.27326	8.12832	8.26085	7.97506	7.77922	7.77792	7.21709	8.44261
ILMN_1670875	PPM1D			1							8.05712	8.11566	8.31662	8.65515	8.73135	8.72364	7.24667	7.3802	7.01589	7.5789	7.17683	8.00906	8.1231	8.32825	9.03583	8.38878	9.19514	8.61394	7.62635	7.83902	8.17767	8.0077	8.29739	8.18452	8.02164	7.9202	8.52534	7.94288	8.81745	8.09082	7.52545	7.65207	8.20808	7.86483	8.29315	8.03675	8.04591	8.09703	9.19986
TOTALS		6	10	12	60	0	0	0	44	24
[truncated: 21 more columns]

## Sheet: sample info
Log2 expression values of differentially expressed genes from Supplementary Table 2 per sample.
